# Supplementary material for: Silibinin inhibits PM2.5-induced liver triglyceride accumulation through enhancing the function of mitochondrial Complexes I and II
Source: Front Pharmacol. 2024 Sep 16;15:1435230. doi: 10.3389/fphar.2024.1435230 (PMC11440093; doi:10.3389/fphar.2024.1435230)
Supplement: Supplementary file 1 [file DataSheet1.zip]

Archive with 7 entries (7 files):
- Supplemental Materials/Graphical abstract.PDF
- Supplemental Materials/SF-1.tif
- Supplemental Materials/SF-2.tif
- Supplemental Materials/SF-3.tif
- Supplemental Materials/SF-4.tif
- Supplemental Materials/SF-5.tif
- Supplemental Materials/Table (Primer Sequences from the Article).docx
